# Supplementary material for: Coordinated cpSRP43 and cpSRP54 Abundance Is Essential for Tetrapyrrole Biosynthesis While cpSRP43 Is Independent of Retrograde Signaling
Source: Plants (Basel). 2025 Jun 6;14(12):1745. doi: 10.3390/plants14121745 (PMC12197082; doi:10.3390/plants14121745)
Supplement: Supplementary file 1 [file plants-14-01745-s001.zip]

Archive with 1 entries (1 files):
- plants-3656877-supplementary-final.pdf
